# Supplementary material for: The roles of protein ubiquitination in tumorigenesis and targeted drug discovery in lung cancer
Source: Front Endocrinol (Lausanne). 2023 Sep 19;14:1220108. doi: 10.3389/fendo.2023.1220108 (PMC10546409; doi:10.3389/fendo.2023.1220108)
Supplement: Supplementary file 1 [file Table_1.xlsx]

## Sheet: Supplemental table 1
Supplemental table 1. The differentially expressed E3s genes in lung squamous cell carcinomas.
gene	log2FoldChange	lfcSE	stat	pvalue	padj
AURKA	2.91615	0.0981878	29.6997	7.74e-194	5.28e-192
BARD1	1.15395	0.0644152	17.9142	9.14e-72	1.5e-70
BRCA1	1.69646	0.0868694	19.5289	6.24e-85	1.34e-83
C10orf90	4.39169	0.307267	14.2927	2.43e-46	1.74e-45
CBLC	3.62758	0.118317	30.6598	1.96e-206	2e-204
CCNF	2.21646	0.0778371	28.4756	2.35e-178	1.2e-176
CDC20	4.17811	0.116052	36.0021	7.75e-284	3.17e-281
CDCA3	3.7397	0.114593	32.6346	1.33e-233	1.81e-231
DCAF12L1	2.45311	0.496124	4.94454	7.63e-07	1.31e-06
DTL	2.26535	0.0985505	22.9867	6.33e-117	1.99e-115
DTX2	1.22658	0.0823557	14.8937	3.62e-50	2.96e-49
EPS8L3	5.56405	0.369403	15.0623	2.87e-51	2.66e-50
F12	3.28534	0.130182	25.2365	1.59e-140	5.43e-139
FBXL19	1.3512	0.0708731	19.065	4.93e-81	9.6e-80
FBXL21P	5.68061	0.457853	12.4071	2.39e-35	1.27e-34
FBXL6	1.14973	0.0788256	14.5857	3.46e-48	2.62e-47
FBXO15	-1.32256	0.139377	-9.48904	2.33e-21	7.75e-21
FBXO27	2.27714	0.171006	13.3162	1.86e-40	1.09e-39
FBXO32	2.05437	0.104904	19.5834	2.14e-85	4.86e-84
FBXO45	1.56877	0.0915354	17.1384	7.68e-66	1.01e-64
GAN	1.08696	0.0835554	13.0089	1.09e-38	6.1e-38
HECW1	2.35245	0.139827	16.824	1.63e-63	2.02e-62
HECW2	-1.79616	0.102235	-17.5689	4.26e-69	6.7e-68
HLTF	1.12396	0.0767013	14.6537	1.28e-48	9.84e-48
IRAK1	1.16526	0.0616329	18.9065	1.01e-79	1.88e-78
KLHL13	1.66086	0.178745	9.29183	1.52e-20	4.92e-20
KLHL17	1.32662	0.0919851	14.4222	3.75e-47	2.74e-46
LHX1	6.10168	0.397993	15.3311	4.74e-53	4.73e-52
LNX2	-1.0463	0.0692134	-15.117	1.25e-51	1.19e-50
MARCHF11	4.18383	0.523183	7.99687	1.28e-15	3.39e-15
MEX3B	1.28919	0.0968098	13.3168	1.85e-40	1.09e-39
MKRN3	4.12291	0.262286	15.7192	1.12e-55	1.17e-54
NEDD4L	-1.08444	0.0839059	-12.9245	3.28e-38	1.79e-37
NEURL1	1.98338	0.20007	9.91342	3.64e-23	1.28e-22
NHLRC1	1.10457	0.10142	10.8911	1.27e-27	5.09e-27
PARP1	1.03285	0.0553199	18.6705	8.6e-78	1.53e-76
PDLIM2	-2.08117	0.0793292	-26.2346	1.07e-151	4.86e-150
PDZRN3	-1.15462	0.11054	-10.4453	1.54e-25	5.78e-25
PPARG	-1.80681	0.127544	-14.1662	1.48e-45	1.05e-44
PRC1	3.12986	0.102273	30.6029	1.12e-205	9.16e-204
RFPL4A	-1.35406	0.381068	-3.55334	0.00038	0.000558
RFWD3	1.2035	0.0573845	20.9725	1.17e-97	2.99e-96
RNF125	-1.21819	0.0940901	-12.947	2.44e-38	1.35e-37
RNF144B	-1.51073	0.0892619	-16.9247	2.96e-64	3.78e-63
RNF180	-1.36234	0.118724	-11.4748	1.77e-30	8.02e-30
RNF182	-1.37012	0.191946	-7.13802	9.47e-13	2.16e-12
RNF183	3.84498	0.223235	17.2239	1.76e-66	2.48e-65
RNF186	4.69954	0.387774	12.1193	8.35e-34	4.06e-33
RNF39	1.06345	0.126981	8.37486	5.53e-17	1.57e-16
RNF43	1.19199	0.0880505	13.5376	9.39e-42	5.91e-41
RNFT2	2.0923	0.131495	15.9116	5.27e-57	5.82e-56
SIAH2	1.34682	0.0958032	14.0582	6.86e-45	4.75e-44
SKP2	2.10382	0.108945	19.3108	4.36e-83	8.91e-82
SLC2A1	5.01021	0.172576	29.0319	2.61e-185	1.52e-183
SOCS2	-1.7957	0.127848	-14.0455	8.21e-45	5.59e-44
SOCS3	-1.73571	0.100834	-17.2135	2.1e-66	2.87e-65
TBL1X	1.03527	0.0842995	12.2809	1.15e-34	5.79e-34
TNFAIP3	-1.01851	0.108502	-9.38708	6.17e-21	2.02e-20
TRAF4	1.19098	0.0685952	17.3624	1.59e-67	2.32e-66
TRAIP	2.1144	0.0808491	26.1524	9.25e-151	3.78e-149
TRIB3	1.50154	0.112335	13.3667	9.47e-41	5.7e-40
TRIM15	5.93577	0.322407	18.4108	1.08e-75	1.83e-74
TRIM17	2.1532	0.16086	13.3856	7.34e-41	4.48e-40
TRIM2	1.24535	0.0988919	12.593	2.31e-36	1.24e-35
TRIM22	-1.00961	0.0963763	-10.4757	1.12e-25	4.31e-25
TRIM31	3.22593	0.213354	15.1201	1.19e-51	1.16e-50
TRIM46	1.36716	0.120813	11.3163	1.09e-29	4.79e-29
TRIM49	2.93665	0.544628	5.39203	6.97e-08	1.26e-07
TRIM58	-2.10606	0.231702	-9.08951	9.95e-20	3.15e-19
TRIM59	2.00267	0.0901456	22.2159	2.41e-109	7.04e-108
TRIM63	-1.31743	0.233009	-5.65399	1.57e-08	2.91e-08
TRIM7	2.17268	0.178845	12.1484	5.85e-34	2.88e-33
TRIM71	-2.31931	0.217924	-10.6428	1.88e-26	7.41e-26
TRIM9	2.75737	0.184841	14.9175	2.54e-50	2.16e-49
UCHL1	4.04889	0.203234	19.9223	2.61e-88	6.28e-87
UHRF1	3.60922	0.104152	34.6533	3.99e-263	8.16e-261
WDHD1	2.09235	0.0825372	25.3503	8.91e-142	3.31e-140
