# Supplementary material for: The roles of protein ubiquitination in tumorigenesis and targeted drug discovery in lung cancer
Source: Front Endocrinol (Lausanne). 2023 Sep 19;14:1220108. doi: 10.3389/fendo.2023.1220108 (PMC10546409; doi:10.3389/fendo.2023.1220108)
Supplement: Supplementary file 2 [file Table_2.xlsx]

## Sheet: Supplemental table 2
Supplemental table 2. The differentially expressed E3s proteins in lung squamous cell carcinomas.
Proteins	Difference
ITCH	up
HUWE1	up
MIB1	up
UCHL1	up
LRSAM1	up
DTX2	up
ARIH1	up
AHR	up
KCTD10	down
TRIM47	down
RAD23A	down
RNF167	down
